# Supplementary material for: A single-base mutation in promoter of CsTPR enhances the negative regulation on mechanical-related leaf drooping in tea plants
Source: Hortic Res. 2025 Mar 25;12(7):uhaf098. doi: 10.1093/hr/uhaf098 (PMC12087448; doi:10.1093/hr/uhaf098)
Supplement: Web_Material_uhaf098 [file web_material_uhaf098.zip]

Archive with 5 entries (5 files):
- 250317 supplemental text and figures S1-10 CsTPR .docx
- supplemental tableS1 130 accessions.xlsx
- supplemental tableS2 11 genes FPKM.xlsx
- supplemental tableS3 primer list.xlsx
- supplemental tableS4 software and parameter 250314.xlsx
