# Supplementary material for: A single-base mutation in promoter of CsTPR enhances the negative regulation on mechanical-related leaf drooping in tea plants
Source: Hortic Res. 2025 Mar 25;12(7):uhaf098. doi: 10.1093/hr/uhaf098 (PMC12087448; doi:10.1093/hr/uhaf098)
Supplement: Web_Material_uhaf098 [file web_material_uhaf098.zip › supplemental tableS2 11 genes FPKM.xlsx]

## Sheet: Sheet1
Chromosome	Beginning position	Stop position	Strand type	Accession Number	Annotation	Apical bud	Flower	Fruit	Young leaf	Mature leaf	Old leaf	Root	Stem
Chr10	120661868	120662348	-	CSS0008460	Uncharacterized gene	1.73	3.08	3.2	11.39	6.43	2.15	8.58	20.15
Chr10	120687379	120689859	-	CSS0037493	RNA-dependent DNA polymerase	0	0	0	0	0	0	0	0
Chr10	120766565	120767105	+	CSS0014176	Uncharacterized gene	0.87	0	0.15	0	0.16	0.14	0	1.44
Chr10	120801444	120807199	-	CSS0022545	NAD dependent epimerase/dehydratase family	20.93	24.85	14.5	25.13	10.38	4.16	30.75	26.87
Chr10	120816913	120822743	-	CSS0002403	Pectate lyase	8.86	4.18	13.21	8.79	8.53	3.08	6.3	13.95
Chr10	120861714	120867390	-	CSS0042718	NAD dependent epimerase/dehydratase family	24.55	49.72	22.79	25.58	20.5	19.18	34.37	39.19
Chr10	120876809	120882768	-	CSS0004899	Pectate lyase	8.86	4.18	13.21	8.79	8.53	3.08	6.3	13.95
Chr10	121002162	121003342	-	CSS0033374	P450 reductase 1 isoform 2	0	0	0	0	0	0	0	0
Chr10	121008675	121009092	-	CSS0013479	Uncharacterized gene	0	0	0	0	0	0	0	0
Chr10	121025168	121046103	-	CSS0022078	Domain of unknown function (DUF4378)	8.54	7.31	7.49	5.16	3	14.41	18.21	4.54
Chr10	121088240	121089775	-	CSS0022606	Tetratricopeptide repeat	21.72	9.18	56.38	29.03	79.78	28.29	13.17	30.27
