# Supplementary material for: A single-base mutation in promoter of CsTPR enhances the negative regulation on mechanical-related leaf drooping in tea plants
Source: Hortic Res. 2025 Mar 25;12(7):uhaf098. doi: 10.1093/hr/uhaf098 (PMC12087448; doi:10.1093/hr/uhaf098)
Supplement: Web_Material_uhaf098 [file web_material_uhaf098.zip › supplemental tableS3 primer list.xlsx]

## Sheet: Sheet1
Table S3 The list of primers
primers name	sequence (5'-3')
CsTPRpro HindⅢ F	cccaagcttGACCCCAAACCAAAGA
CsTPRpro BamHI R	cgggatccAGCTACACACTCCATG
CsTPR sense1	TAGCTAAAGTCCACCGTCGT
CsTPR antisense1	ACGACGGTGGACTTTAGCTA
CsTPR sense2	CCTCTCCCTTCATCACCACC
CsTPR antisense2	GGTGGTGATGAAGGGAGAGG
CsTPR sense3	CTCTCCTAAAAACCACCGCC
CsTPR antisense3	GGCGGTGGTTTTTAGGAGAG
CsTPR sense4	GACCCTTTTCGTGTGGAGGC
CsTPR antisense4	GCCTCCACACGAAAAGGGTC
CsTPR sense5	TCAAAAGTATCGGAGGCTCG
CsTPR antisense5	CGAGCCTCCGATACTTTTGA
CsTPR ChIP F	GACTTTAGCTACACACTCCATGTTT
CsTPR ChIP R	CTTCTATTAGCTTCTTCTTGTCCTG
CsTPR QF2	GCTTGTGAGGGAAGAACCGA
CsTPR QR2	GAGCATAGGGGTGCTCCTTC
CsBES1.2 XbaI F	gctctagaATGACTGCCGGCGGA
CsBES1.2 BamHI R	cgggatccTTAAGTGTGGGCTTTTC
CsTPR SP3	GGTGATGAAGATGCTCTGATTGAGA
CsTPR SP2	TAGGAGAGAGAAAGGGAAAGGGTTT
CsTPR SP1	CTCTTTCTCTTCGTCCGAACCAGCT
CsTPRpro231 P1F with biotin	GGTTTTACACACTCTCTCTC
CsTPRpro231 P1R with biotin	GAGAGAGAGTGTGTAAAACC
CsTPRpro231 P1 competitor F	GGTTTTACACACTCTCTCTC
CsTPRpro231 P1 competitor R	GAGAGAGAGAGTGTAAAACC
CsTPRpro49 P1F with biotin	GGTTTTACACTCTCTCTCTC
CsTPRpro49 P1R with biotin	GAGAGAGAGAGTGTAAAACC
CsTPRpro49 P1 competitor F	GGTTTTACACTCTCTCTCTC
CsTPRpro49 P1 competitor R	GAGAGAGAGAGTGTAAAACC
CsTPRproP1 Mutated competitor F	GGTTTTAAAAAAACTCTCTC
CsTPRproP1 Mutated competitor R	GAGAGAGTTTTTTTAAAACC
CsTPR CDS F	ACACCGCCATAAACCCTAAAC
CsTPR CDS R	CTCATTTTCCACCTTCTGTGC
GADPH QF	TTGGCATCGTTGAGGGTCT
GADPH QR	CAGTGGGAACACGGAAAGC
CsBES1.2 F	TAATGACTGCCGGCGGATCA
CsBES1.2 R	TAAGTGTGGGCTTTTCCACTCC
CsBES1.2QF	TGTTGATTCGGGTCAGTGGG
CsBES1.2QR	TTTGTGCTGCTACTCCCCAG
