# Supplementary material for: A single-base mutation in promoter of CsTPR enhances the negative regulation on mechanical-related leaf drooping in tea plants
Source: Hortic Res. 2025 Mar 25;12(7):uhaf098. doi: 10.1093/hr/uhaf098 (PMC12087448; doi:10.1093/hr/uhaf098)
Supplement: Web_Material_uhaf098 [file web_material_uhaf098.zip › supplemental tableS4 software and parameter 250314.xlsx]

## Sheet: Sheet1
Table S4 software and parameter for WGS, ATAC-seq and ChIP-seq
Methods	Software	Version	Parameters
GWAS	EMMAX	http://csg.sph.umich.edu//kang/emmax/
	GEC	https://pmglab.top/gec/#/download
WGS	fastp	0.20.0	-g -q 5 -u 50 -n 15 -l 150
	bwa	0.7.17-r1188	mem -t 4 -k 32 -M
	samtools	1.13	mpileup -m 2 -F 0.002 -q 1 -C 50 -t SP -t DP -t AD
	breakdancer	1.4.4	-q 20
	cnvnator	V0.3	-call 100
	ANNOVAR	2015Dec14	-
ATAC-seq	fastp	0.20.0	length_required=18;n_base_limit=5;
	fastqc	v0.11.3
	BWA	0.7.12-r1039	-k 19 -T 30
	deepTools	3.0.2	--corMethod pearson
	MACS2	2.1.0	-q 0.05 --call-summits --nomodel --shift -100 --extsize 200 --keep-dup all
	KOBAS	3.0.3	corrected pvalue<0.05
ChIP-seq	fastp	0.20.0	length_required=50;n_base_limit=6;poly_x_min_len=10
	Fastqc	v0.11.9
	BWA	0.7.12-r1039	T=30;k=32
	deepTools	3.5.1
	MACS2	2.2.7.1	-q 0.05
	goseq	1.38.0	corrected pvalue<0.05
